# Supplementary material for: Improved secretion of glycoproteins using an N-glycan-restricted passport sequence tag recognized by cargo receptor
Source: Nat Commun. 2020 Mar 13;11:1368. doi: 10.1038/s41467-020-15192-1 (PMC7069976; doi:10.1038/s41467-020-15192-1)
Supplement: Supplementary file 4 — Source Data [file 41467_2020_15192_MOESM4_ESM.xlsx]

## Sheet: Figure 1C
Figure 1C
	resiudes	MCFD2	ERGIC53/MCFD2
	N1	0	0
	A2	0	0
	T3	1.04057	0.952789
	T4	0.907283	0.944494
	I5	1.01086	0.848448
	P6
	E7	1.02519	0.971807
	N8	0.922789	0.941727
	D9	0.969809	0.86901
	I10	1.02995	0.984314
	E11	1.03401	0.829018
	K12	0.907503	0.266769
	T13	0.860589	0.639551
	D14	0.927651	0.619072
	P15
	W16	0.887172	0.497254
	F17	0.646329	0.169413
	A18	0.775112	0.345187
	H19	0.879922	0.53163
	R20
	T21	0.911066	0.552898
	P22
	M23	0.932273	0.560006
	P24
	K25	0.879715	0.470825
	I26	0.89191	0.410718
	Q27	0.88066	0.419097
	N28	0.833693	0.420559
	V29	0.896084	0.290318
	S30	0.727689	10
	S31	0.766616	10
	S32	0.720871	10
	D33	0.380817	10
	L34	0.86305	10
	L35	0.415641	10
	M36
	L37	0.402502	10
	L38	0.234939	10
	R39	0.316921	10
	Q40	0.657289	10
	S41
	P42
	T43	0.800123	0.263389
	P44
	H45	0.852447	0.210381
	G46	0.826408	0.257034
	L47	0.984515	0.405967
	S48	0.881071	0.35206
	L49	0.781798	0.275104
	S50	0.949721	0.454529
	D51	0.92492	0.409447
	L52	0.663288	0.0319313
	Q53	0.589126	0.0428938
	E54	0.871249	0.434597
	A55	0.937665	0.499242
	K56	0.962638	0.549069
	Y57	0.98135	0.600891
	E58	0.92003	0.626391
	T59	0.972447	0.703359
	F60	0.894979	0.711051
	S61	0.961681	0.827386
	D62	1.03496	0.863946
	D63	0.930138	0.914655

## Sheet: Figure 2B
Figure 2B
	residual number	F8pep (ppm)	MD_F8
		with ERGIC-53CRD-derived peptide	without ERGIC-53CRD-derived peptide
	30	0.0117047	0.0006
	31	0.00565685	0.0012
	32
	33
	34
	35
	36
	37
	38
	39
	40
	41	0.00960417	0.0008
	42	0.0621704	0.0254566
	43	0.00704557	0.0010198
	44
	45
	46
	47
	48	0.0422852	0.0018868
	49	0.0219545	0.0018868
	50	0.00573062	0.0012
	51
	52	0.00490306	0.00156205
	53	0.00501597	0.00608276
	54
	55
	56
	57
	58	0.00901998	0.00141421
	59	0.010198	0.0026
	60	0.0100717	0.00431741
	61	0.0125284	0.00141421
	62	0.0171593	0.0127264
	63
	64	0.0538516	0.0276586
	65	0.00704557	0.0010198
	66	0.0479704	0.0291589
	67	0.0431282	0.0113508
	68	0.0169706	0.016536
	69
	70
	71	0.00316228	0.0210238
	72
	73
	74	0.0229268	0.00538516
	75	0.0760221	0.0032
	76	0.04998	0.0110887
	77	0.0468875
	78	0.0826061	0.067255
	79	0.00679412	0.0006
	80	0.0571836	0.0342164
	81	0.0217568	0.0100717
	82	0.0554505	0.0477699
	83	0.0257263	0.0264756
	84	0.0121655	0.0110653
	85	0.0133776	0.0180278
	86	0.0511531	0.0421445
	87	0.0237453	0.0220227
	88	0.0378951	0.0528882
	89	0.0192603	0.0240133
	90	0.107231	0.0822572
	91	0.0891098	0.0215258
	92	0.137534	0.0102
	93	0.204926	0.0510392
	94	0.179601	0.0373363
	95	0.118427	0.0397486
	96	0.101469	0.0749923
	97	0.0247386	0.0252982
	98	0.180235	0.112794
	99
	100	0.0867062	0.0234342
	101	0.0148661	0.0340124
	102	0.0230078	0.0189737
	103
	104	0.0156218	0.00172047
	105
	106
	107	0.00753923	0
	108	0.0311955	0.00223607
	109	0.0360494	0.00470744
	110
	111	0.0285524	0.0209246
	112	0.0172905	0.0160012
	113	0.0442832	0.0434276
	114
	115	0.0564358	0.0394127
	116	0.0270895	0.0240832
	117	0.024233	0.0272918
	118	0.0343796	0.00687314
	119	0.0360228	0.0239282
	120	0.140125	0.0439436
	121	0.0172905	0.0160012
	122	0.102598	0.0796994
	123	0.0121342	0.0155563
	124	0.0290303	0.0215629
	125	0.0468615	0.00687314
	126	0.151784
	127	0.0563028	0.0438912
	128	0.106019	0.067255
	129
	130	0.0735579	0.0433631
	131	0.0238948	0.0135558
	132	0.0173217	0.00532541
	133	0.0425793	0.033121
	134	0.0330339	0.00483322
	135	0.0516426	0.0288368
	136	0.0894036	0.0701781
	137	0.0397135	0.0360855
	138	0.0623092	0.0559378
	139	0.0230078	0.0189737
	140	0.0432948	0.0506502
	141	0.0874057	0.0473565
	142	0.0676804	0.0460039
	143	0.0980124	0.0951548
	144	0.116448	0.0193039
	145	0.0499235	0.0104957
	146	0.0570088	0.0324197

## Sheet: Figure 3B
Figure3B
			ppm
		residues	FV	FV
			without ERGIC-53CRD-derived peptide	with ERGIC-53CRD-derived peptide
		30	0.0010198	0.001
		31	0.0006	0.00529528
		32
		33
		34
		35
		36
		37
		38
		39
		40
		41	0.00200998	0.00244131
		42	0.0051614	0.0080895
		43	0.0016	0.00116619
		44
		45
		46
		47
		48	0.0031241	0.00708802
		49	0.00256125	0.00300666
		50	0.00141421	0.00438634
		51
		52	0.00316228	0.00384187
		53	0.0052	0.00205913
		54
		55
		56
		57
		58	0	0.00297321
		59	0.00241661	0.00373631
		60	0.00297321	0.00538516
		61	0.00200998	0.00554617
		62	0.00412311	0.0104403
		63
		64	0.0060531	0.00872009
		65	0.0016	0.00116619
		66	0.0154674	0.0232499
		67	0.0024	0.00354401
		68	0.00921954	0.0101607
		69
		70
		71	0.0024	0.0109836
		72
		73
		74	0.00360555	0.00600333
		75	0.00894427	0.0161914
		76	0.0262937	0.0483802
		77
		78	0.0397135	0.015911
		79	0.001	0.00377359
		80	0	0.0260377
		81	0	0.0110454
		82	0.0203578	0.0435908
		83	0.00670522	0.00921954
		84	0	0.0128701
		85	0.00297321	0.00438634
		86	0	0.0215601
		87	0.00447214	0.00594643
		88	0.00707107	0.0104709
		89	0.00172047	0.00806226
		90	0	0.0333641
		91	0.0156895	0.0559732
		92	0.0243516	0.0494405
		93	0.0245349	0.0840728
		94	0.0113208	0.00566039
		95	0.0237327	0.0749282
		96	0.0288901	0.0584907
		97	0.00223607	0.0068
		98	0.0259237	0.123438
		99
		100	0.0018868	0.0141152
		101	0.0203657	0.0342934
		102	0.00781025	0.0143402
		103
		104	0.00156205	0.00278568
		105
		106
		107	0.0064	0.0122409
		108	0.00873155	0.0173367
		109	0.00372022	0.010198
		110
		111	0.00241661	0.0026
		112	0.00796492	0.0173367
		113	0.00172047	0.00806226
		114
		115	0.00447214	0.0172
		116	0.00223607	0.00593633
		117	0.00429418	0.0134164
		118	0.00766551	0.0190672
		119	0.00223607	0.0164924
		120	0.0273503	0.00815843
		121	0.00796492	0.0173367
		122	0.0174929	0.0535197
		123	0	0.0209418
		124	0.0010198	0.0120433
		125	0.00766551	0.00566039
		126	0.0158114	0.0989628
		127	0.0172627	0.0459308
		128	0.00667533	0.015911
		129
		130	0.0056356	0.00906863
		131	0.00344093	0.0103228
		132	0.00300666	0.0096
		133	0.00679412	0.0163573
		134	0	0.00807217
		135	0.0113596	0.0280492
		136	0.0158417	0.0262937
		137	0	0.0141365
		138	0.0169517	0.0348391
		139	0.00781025	0.0143402
		140	0.0111463	0.0299292
		141	0.0068	0.0267013
		142	0.0339229	0.0680144
		143	0.0120017	0.0325576
		144	0.0240741	0.0396429
		145	0.015012	0.0301921
		146	0.00233238	0.0111803

## Sheet: Figure4B
Figure 4B
		FVIIIΔmotif/WT	FVIII/WT	FVIII/ΔERGIC-53	FVIII/ΔERGL	FVIII/ΔMCFD2	FVIII/DKO
		0.575196	1.15084	0.637722	0.889648	0.551686	0.478317
		0.584511	1.07847	0.689041	0.905475	0.556969	0.477436
		0.593826	1.14575	0.669419	0.835503	0.572817	0.480078
		0.584511	1.12502	0.665394	0.876875	0.560491	0.47861
	Total	0.56278	1.10367	0.664907	0.869972	0.559658	0.470418
	Error	0.00517803	0.0228789	0.0149398	0.021018	0.00633983	0.000763565

## Sheet: Figure 4C
Figure 4C
			Flag-EPO	N-motif	C-motif	N-long	C-long
			1.0819	1.71473	2.0884	1.82859	1.23185
			0.975371	1.61872	2.10805	1.81528	1.20747
			0.942724	1.85216	1.9716	1.9067	1.18479
		average	1	1.72854	2.05602	1.85019	1.20804
		error	0.0343115	0.0553101	0.0347738	0.0232832	0.0110941

## Sheet: Figure 4D
Figure 4D
		cell	Wild type		ERGIC-53 KO		ERGL KO		MCFD2 KO
		motif	-	+	-	+	-	+	-	+
			0.907492	2.61564	1.12248	1.72443	0.610423	1.84853	0.599674	1.17427
			1.01107	3.03094	1.39511	1.65212	0.902606	1.80847	1.0013	1.24463
			1.08143	2.93811	1.37264	1.53388	0.829316	1.69902	1.16156	1.13029
		average	1	2.86156	1.29674	1.63681	0.780782	1.78534	0.920847	1.18306
		error	0.0412469	0.102757	0.0713412	0.0453467	0.0716617	0.0364831	0.136451	0.0271865

## Sheet: Figure 4E
Figure 4E
		EPO	EPO-C-motif	EPO-C-motif-N24Q	EPO-C-motif-N38Q	EPO-C-motif-N84Q
		1.0366	3.21098	2.49623	1.87191	3.01722
		1.00646	3.34015	2.37137	1.89774	3.24973
		0.933262	3.01722	2.23358	1.8676	2.9268
		1.02368	3.13348	2.28095	1.57912	2.93541
	Average	1	3.17546	2.34553	1.80409	3.03229
	Error	0.0230868	0.0678149	0.0577938	0.0752857	0.0752883

## Sheet: Figure 4F
Figure 4F
					Average	Error
	EPO	1.02703	1.0473	0.925676	1	0.0307166
	SDLLMLLRQS	2.17152	2.1067	2.30765	2.19529	0.0483473
	SALLMLLRQS	2.62782	2.27004	2.30705	2.40164	0.0927495
	SDLLMLLAQS	1.92035	2.05094	1.83586	1.93572	0.0510813
	SDAAAAARQS	0.720706	0.825809	0.668154	0.738223	0.0378414

## Sheet: Figure 5B
Figure 5B
			EPO		EPO-motif
		Figure No.	0 min	30 min	0 min	30 min			average	sd	n	cv	sem
		1	0.028	0.115	0.045	0.775		EPO_0min	0.0678889	0.0483126	9	0.711643	0.0161042
		2	0.024	0.302	0.039	0.497		EPO_30min	0.4067	0.161942	10	0.398185	0.0512105
		3	0.051	0.628	0.013	0.609		EPO_motif_0min	0.0342222	0.0301363	9	0.880605	0.0100454
		4	0.098	0.57	0.099	0.806		EPO_motif_30min	0.639538	0.114868	13	0.17961	0.0318586
		5	0.14	0.472	0	0.53
		6	0.098	0.508	0.034	0.63
		7	0.128	0.39	0.049	0.721
		8	0.018	0.267	0.002	0.45
		9	0.026	0.53	0.027	0.742
		10		0.285		0.713
		11				0.533
		12				0.72
		13				0.588

## Sheet: Supplementary Figure 2A
Supplementary Figure 2A

[truncated: 8 more sheets: Supplementary Figure 3C, Supplementary Figure 4A, Supplementary Figure 4B, Supplementary Figure 5, Supplementary Figure 6C, Supplementary Figure 7, Supplementary Figure 8C, Supplementary Figure 9C]
